# Supplementary material for: Metformin Induces Changes in Sphingosine-1-Phosphate-Related Signaling in Diabetic Mice Brain
Source: Int J Mol Sci. 2025 Oct 9;26(19):9832. doi: 10.3390/ijms26199832 (PMC12525125; doi:10.3390/ijms26199832)
Supplement: Supplementary file 1 [file ijms-26-09832-s001.zip]

Archive with 1 entries (1 files):
- ijms-3809378-supplementary.pdf
